# Supplementary material for: Characterization of Fructose-1,6-Bisphosphate Aldolase 1 of Echinococcus multilocularis
Source: Vet Sci. 2021 Dec 23;9(1):4. doi: 10.3390/vetsci9010004 (PMC8781991; doi:10.3390/vetsci9010004)
Supplement: Supplementary file 1 [file vetsci-09-00004-s001.zip]

Archive with 1 entries (1 files):
- vetsci-1469986-supplementary.pdf
